# Supplementary material for: Developing and Preliminary Validating an Automatic Cell Classification System for Bone Marrow Smears: a Pilot Study
Source: J Med Syst. 2020 Sep 7;44(10):184. doi: 10.1007/s10916-020-01654-y (PMC7476995; doi:10.1007/s10916-020-01654-y)
Supplement: Supplementary file 2 — (XLSX 16 kb) [file 10916_2020_1654_MOESM2_ESM.xlsx]

## Sheet: Online Resource 3
		Online Resource 3. Table 1 Information of smears
项目编号	样本序号	Smears	Gender (F,femal;M,male)	Age (Year)	Diagnosis
03E800122019042310475312	BM110	1	F	60	Chronic myeloid leukemia
03E800122019041614100644	BM85	2	M	82	Megakaryocyte mild maturation disorder with myeloid hyperplasia
03E800122019041614170750	BM84	3	F	70	After treatment of multiple myeloma
03E800122019041614432143	BM67	4	M	48	megakaryocyte maturation disorder with hyperplasia anemia
03E800122019041614040308	BM99	5	M	66	megakaryocyte maturation disorder
03E800122019041614372425	BM63	6	F	61	Myelodysplastic syndrome with excess blasts,type 2
03E800122019041614345092	BM64	7	F	44	Myeloid hyperplasia associated with normal erythroid ratio
03E800122019041615233283	BM53	8	F	42	Myeloid hyperplasia associated with thrombocytosis
03E800122019041715321113	BM91	9	M	47	Partial remission of AML M2
03E800122019041715150963	BM93	10	F	48	Infectious anemia
03E800122019041715104978	BM77	11	F	66	Tips for iron deficiency with atypical lymphocytes appears
03E800122019041614264303	BM71	12	F	59	Chronic myeloid leukemia（chronic phase）
03E800122019041614241621	BM76	13	M	32	Infection
03E800122019041614301336	BM70	14	M	34	After treatment of chronic myeloid leukemia
03E800122019041816292751	BM44	15	M	51	Tips for iron deficiency anemia
03E800122019041815595702	BM72	16	M	64	Acute myeloid leukemia with maturation
03E800122019042210395366	BM119	17	F	14	Hyperplasia of bone marrow and hemophagocytes appear
03E800122019042210322724	BM73	18	F	27	Normal myeloid ratio
03E800122019042214345144	BM33	19	F	50	Sideroblastic anemia
03E800122019042214323932	BM35	20	M	45	Eosinophilia
03E800122019041816254618	BM46	21	M	23	Complete remission of acute lymphoblastic leukemia
03E800122019041816230209	BM57	22	M	48	Complete remission of AML M3
03E800122019041816210319	BM47	23	F	67	Myelodysplastic syndromes with multilineage dysplasia
03E800122019041816192810	BM43	24	F	46	Essential thrombocythemia
03E800122019042214273189	BM41	25	M	47	Acute myeloid leukemia without maturation
03E800122019041815561239	BM66	26	M	71	Myelodysplastic syndrome with excess blasts,type 1
03E800122019041815533600	BM75	27	F	60	Megaloblastic anemia
03E800122019041815514720	BM89	28	F	75	Iron deficiency anemia
03E800122019042310494548	BM115	29	F	32	megakaryocyte maturation disorder
03E800122019042310461236	BM109	30	F	45	Hyperplasia of bone marrow
03E800122019042310423552	BM100	31	M	70	Bone marrow hyperplasia of three lines associated with myeloid ratio increased slightly and eosinophilia
03E800122019042310380407	BM106	32	M	63	Multiple myeloma
03E800122019042310295983	BM96	33	M	24	Complete remission of AML M3
03E800122019042310134624	BM103	34	M	43	Hyperplasia anemia with spherocytosis
03E800122019042310061653	BM108	35	F	50	Iron deficiency anemia
03E800122019042310043655	BM98	36	F	58	Partial remission of AML M5
03E800122019042309540355	BM101	37	M	17	Infection
03E800122019042309403943	BM95	38	M	39	After treatment of myeloid hyperplasia
03E800122019042309383015	BM104	39	F	30	megakaryocyte maturation disorder
03E800122019041815335910	BM92	40	F	31	Iron deficiency anemia
03E800122019042214243642	BM42	41	M	84	Myelodysplastic syndrome with excess blasts,type 2
03E800122019042213593854	BM39	42	F	61	Essential thrombocythemia
03E800122019041615041894	BM50	43	M	44	After treatment of myelodysplastic syndrome
03E800122019041615371259	BM58	44	M	43	Atypic megaloblastic anemia with Intracellular iron reduction
03E800122019042309203604	BM54	45	F	25	Thrombocytosis associated with Tips for iron deficiency anemia
03E800122019042309180484	BM68	46	M	58	Number of megakaryocyte normal and maturation disorder
03E800122019042509021349	BM25	47	M	41	Megakaryocyte maturation disorder with myeloid hyperplasia, a few atypical lymphocytes and hemophagocytes appear
03E800122019042508595133	BM26	48	M	43	myeloid hyperplasia significantly and NAP score reduction CML?
03E800122019041614454737	BM49	49	F	52	Complete remission of AML M1
03E800122019041614060910	BM94	50	M	19	Complete remission of AML M2
03E800122019081916281088	BM201	51	M	62	Complete remission of AML M3
03E800122019081916265900	BM202	52	M	54	Complete remission of AML M3
03E800122019081916254632	BM204	53	M	37	Complete remission of AML M5
03E800122019081916022842	BM206	54	F	69	Megakaryocyte maturation disorder
03E800122019081916313088	BM208	55	F	46	Lymphoproliferative diseases
03E800122019082016441826	BM210	56	F	45	Myeloid ratio is not less associated with Intracellular iron reduction
03E800122019082016365784	BM211	57	F	31	After treatment:erythroid ratio increased and intracellular reduction
03E800122019082016353283	BM212	58	F	74	This site of Bone marrow hyperplasia reduction, no megakaryocyte and erythroid ratio reduction
03E800122019082016335934	BM213	59	F	21	After treatment of B - acute lymphoblastic leukemia
03E800122019082016281726	BM214	60	F	48	Complete remission of AML M3
03E800122019082016163807	BM215	61	F	49	Complete remission of AML
03E800122019082016082275	BM216	62	M	17	After treatiment:Myeloid hyperplasia
03E800122019082016453221	BM217	63	F	14	Myeloid hyperplasia associated with eosinophilia
03E800122019082016421277	BM218	64	F	61	Hyperplasia anemia
03E800122019082016425520	BM219	65	M	62	Eosinophilia
03E800122019082016263216	BM220	66	F	49	Complete remission
03E800122019082110544711	BM222	67	M	70	Iron deficiency anemia and megakaryocyte maturation disorder
03E800122019082109363473	BM223	68	F	61	Hyperplasia anemia with erythroid dysplasia and ringed sideroblasts appear
03E800122019082116531063	BM224	69	M	19	Essential thrombocythemia
03E800122019082116553337	BM225	70	F	40	Iron deficiency anemia
03E800122019082116580308	BM226	71	M	34	Iron deficiency anemia
03E800122019082216405502	BM227	72	M	26	Complete remission of AML
03E800122019082116571057	BM228	73	F	23	Iron deficiency anemia and normal myeloid ratio
03E800122019082216301376	BM229	74	M	51	Megakaryocyte maturation disorder with normal myeloid ratio and hyperplasia anemia
03E800122019082216424070	BM230	75	F	38	Myeloid hyperplasia
03E800122019082813561950	BM232	76	M	48	Megakaryocyte maturation disorder associated with hyperplasia anemia and myeloid ratio reduction
03E800122019082909381646	BM235	77	F	58	This site of Bone marrow hyperplasia less active, erthyroblast easily seen and myeloid ratio reduction
03E800122019082813592554	BM236	78	M	63	Multiple myeloma
03E800122019082715481790	BM238	79	M	41	Bone marrow hyperplasia and erythoid ratio increased
03E800122019082916292210	BM239	80	F	47	Microcytic hypochromic anemia,IDA?
03E800122019082909254787	BM240	81	M	42	Normal myeloid ratio
03E800122019082908541465	BM241	82	F	22	Megakaryocyte maturation disorder associated with normal myeloid ratio and NAP score increased
03E800122019082909461824	BM242	83	F	60	Complete remission of acute lymphoblastic leukemia
03E800122019082715453659	BM243	84	M	68	Hyperplasia anemia and Intracellular iron reduction
03E800122019082908550317	BM244	85	M	32	Hyperplasia of bone marrow is less active and no megakaryocyte with NAP score increased
03E800122019083009341931	BM246	86	F	77	Tips for myelodysplastic syndromes with multilineage dysplasia
03E800122019082916215186	BM247	87	M	51	Hyperplasia anemia with spherocytosis
03E800122019082916272748	BM248	88	F	56	Hyperplasia of bone marrow reduction with a few megakatyocytes appear
03E800122019082715564076	BM250	89	M	2	Megakaryocyte maturation disorder associated with infection
03E800122019082715422799	BM252	90	F	54	Tips for polycythemia vera with ring of iron tablets of immature red blood cells increased
03E800122019082709412527	BM254	91	F	59	After treatment of chronic myelomonocytic leukemia
03E800122019082715505046	BM256	92	F	41	Infection
03E800122019082715393582	BM258	93	M	73	Severe reduction in bone marrow hyperplasia
03E800122019082715551926	BM260	94	F	52	Hyperplasia of bone marrow
03E800122019082615255389	BM266	95	F	59	Typical lymphoma cells are not found and tips for secondary anemia
03E800122019082310554773	BM268	96	F	34	After treatment: a few atypic lymphocytes appear and intracellular iron reduction
03E800122019082615142981	BM269	97	F	47	Megakaryocyte maturation disorder associated with intracellular iron reduction
03E800122019081916172017	BM273	98	M	61	Normal bone marrow
03E800122019082009124223	BM276	99	M	53	Megakaryocyte mild maturation disorder
03E800122019082616025542	BM277	100	M	84	Bone marrow hyperplasia reduction and tips for infection
03E800122019082615553276	BM278	101	F	65	Myeloid ratio reduction and erythoid ratio increased associated with a few dysplasia of three lines
03E800122019082616461424	BM279	102	M	38	Chronic myeloid leukemia
03E800122019082616225045	BM280	103	M	59	Myeloid ratio reduction and erythoid ratio increased associated with megakarycoye maturation disodes, dysplasia
03E800122019082616054744	BM289	104	M	18	Tips for iron deficiency anemia
03E800122019082616202945	BM292	105	M	84	Infection and megakaryocyte maturation disorder
03E800122019082613304515	BM293	106	F	65	Complete remission of AML M3
03E800122019082613293423	BM294	107	F	56	Megaloblastic anemia
03E800122019082613244916	BM295	108	M	45	Iron deficiency anemia
03E800122019082715313882	BM297	109	F	45	Complete remission of acute lymphoblastic leukemia
03E800122019082715292025	BM298	110	F	68	Myelodysplastic syndromes with multilineage dysplasia
03E800122019082715212555	BM299	111	F	51	Number of megakaryocyte reduction
03E800122019082709342454	BM300	112	F	56	Bone marrow hematopoietsis hypofunction with pacryocytes appear MF?
03E800122019082709320705	BM301	113	M	68	Myelodysplastic syndrome with excess blasts,type 1
03E800122019082709284532	BM302	114	M	44	Megakaryocyte maturation disorder with lymphocytosis
03E800122019082813514744	BM304	115	M	66	Polycythemia vera
03E800122019082813552774	BM305	116	M	64	Polycythemia vera
03E800122019083009311488	BM306	117	F	15	Complete remission of AML
03E800122019083009320281	BM307	118	M	46	Hyperplasia of bone marrow
03E800122019083009352910	BM308	119	M	64	Hyperplasia of bone marrow
03E800122019083011030552	BM309	120	F	66	Hyperplasia anemia with spherocytosis
03E800122019083013421866	BM311	121	F	73	Hyperplasia anemia
03E800122019083013383365	BM312	122	F	27	Infection
03E800122019082311035857	BM313	123	M	63	Megaloblastic anemia
03E800122019082909301762	BM314	124	F	46	Infection
